# Supplementary material for: Wearable Devices for Remote Monitoring of Chronic Diseases: Systematic Review
Source: JMIR Mhealth Uhealth. 2026 Feb 11;14:e74071. doi: 10.2196/74071 (PMC12893647; doi:10.2196/74071)
Supplement: Multimedia Appendix 2 [file mhealth-v14-e74071-s002.xlsx]

## Sheet: Sheet1
Reference, Year	Country	Study design	Study phase	Devices name	Device status	Device type	Sensor type	Health parameter	Body location	Medical application
										Chronic diseases	Wellness and lifestyle
Chi [71], 2021	USA	User-centered design	Technology development and piloting	VitalPatch	Dedicated medical device (FDA/CE-MDR approved)	Noninvasive patch	Biopotential meter, accelerometer, thermometer	ECG, heart rate, respiratory rate, acceleration, body temperature	Chest	Cardiovascular	Activity, sleep
Stehlik [62],2020	USA	Observational	Clinical validation	VitalPatch	Dedicated medical device (FDA/CE-MDR approved)	Noninvasive patch	Biopotential meter, accelerometer, thermometer	ECG, heart rate, respiratory rate, acceleration, body temperature	Chest	Cardiovascular	Activity, sleep
Sohn [67], 2020	USA	Observational	Feasibility and usability testing	Fitbit Charge 2	Consumer-grade wellness device	Band	PPG sensor, accelerometer	Heart rate, acceleration	Wrist	Cardiovascular	Activity, sleep
Bleda [77], 2019	Spain	User-centered design	Technology development and piloting	e-Health device	Research prototype device	Touchable	Biopotential meter	ECG	Finger	Cardiovascular	N/A d
						Pressure cuff	Pressure meter	Blood pressure	Upper arm
Blockhaus [79], 2021	Germany	Observational	Feasibility and usability testing	LifeVest	Dedicated medical device (FDA/CE-MDR approved)	Vest	Biopotential meter, accelerometer	ECG, heart rate, acceleration	Chest	Cardiovascular	Activity, other c
Wong [93],2022	Hong Kong	Experimental	Feasibility and usability testing	Everion	Dedicated medical device (FDA/CE-MDR approved)	Band	PPG sensor, accelerometer, thermometer	Heart rate, SpO₂,respiratory rate, acceleration, body temperature	Upper arm	Cardiovascular	Activity
Ho [74], 2021	Canada	Observational	Feasibility and usability testing	N/S e	N/S e	Pressure cuff	Pressure meter	Blood pressure	Upper arm	Cardiovascular	N/A d
						Body clip	PPG sensor	Heart rate, SpO₂	Finger
Werhahn [84],2019	Germany	User-centered design with experimental validation	Technology development and piloting	Apple Watch (1st Gen)	Consumer-grade wellness device	Band	PPG sensor, accelerometer	Heart rate, acceleration	Wrist	Cardiovascular	Activity
Santala [33],2022	Finland	Observational	Feasibility and usability testing	Firstbeat Bodyguard 2	Consumer-grade wellness device	Noninvasive patch	Biopotential meter	ECG, heart rate	Chest	Cardiovascular	N/A d
Ausín [85],2023	Spain	User-centered design	Technology development and piloting	N/S e	Research prototype device	Noninvasive patch	Biopotential meter	Cardiac output, stroke volume	Chest, upper arm	Cardiovascular	N/A d
Kovacs [86],2021	Switzerland	Observational	Clinical validation	LifeVest	Dedicated medical device (FDA/CE-MDR approved)	Vest	Biopotential meter, accelerometer	ECG, heart rate, acceleration	Chest	Cardiovascular	Activity, other c
Weng [69],2021	USA	Observational	Feasibility and usability testing	Apple Watch Series 1	Consumer-grade wellness device	Band	PPG sensor	Heart rate	Wrist	Cardiovascular	N/A d
Campo [75],2022	France	Experimental	Clinical validation	ScanWatch	Consumer-grade device with certified medical function (FDA/CE-MDR approved)	Band	Biopotential meter	ECG	Wrist	Cardiovascular	N/A d
Vaseekaran [76], 2023	Germany	Observational	Feasibility and usability testing	Omron HeartGuide, Smart Wear	Consumer-grade device with certified medical function (FDA/CE-MDR approved), Consumer-grade wellness device	Band	Pressure meter	Blood pressure	Wrist	Cardiovascular	N/A d
Lee [94], 2023	Malaysia	Observational	Clinical validation	Huawei Watch D	Consumer-grade device with certified medical function (CE-MDR approved)	Band	Pressure meter	Blood pressure	Wrist	Cardiovascular	N/A d
Peterson [64], 2021	USA	Observational	Feasibility and usability testing	N/S e	N/S e	Pressure cuff	Pressure meter	Blood pressure	Upper arm	Cancer	Activity
				BioHarness	Dedicated medical device (FDA/CE-MDR approved)	Band a	Biopotential meter	ECG, heart rate	Chest
				AwareTech Action Tracker	Consumer-grade wellness device	Band a	Accelerometer	Acceleration	Waist
Pavic [82],2020	Switzerland	Observational	Feasibility and usability testing	Everion	Dedicated medical device (FDA/CE-MDR approved)	Band	PPG sensor, biopotential meter, accelerometer, thermometer	Heart rate, SpO₂, skin conductance, acceleration, body temperature	Upper arm	Cancer	Stress, activity
Lévi [58],2020	United Kingdom	Observational	Feasibility and usability testing	Thoracic sensor	Research prototype device	Noninvasive patch	Accelerometer a	Acceleration a	Chest	Cancer	Activity, sleep
				Motionlogger MicroWatch	Dedicated medical device (FDA/CE-MDR approved)	Band	Accelerometer a	Acceleration a	Wrist
Wu [99],2019	Taiwan	Observational	Feasibility and usability testing	Apple Watch (series not mentioned), Samsung Gear S2	N/S e, Consumer-grade wellness device	Band	PPG sensor, accelerometer	Heart rate, acceleration	Wrist	Cancer	Activity
Ghods [63], 2021	USA	Observational	Feasibility and usability testing	Misfit Shine AT fitness tracker	Consumer-grade wellness device	Band	Accelerometer	Acceleration	Wrist	Cancer	Activity
Pavic [81], 2020	Switzerland	Observational	Feasibility and usability testing	Everion	Dedicated medical device (FDA/CE-MDR approved)	Band	PPG sensor, biopotential meter, accelerometer, thermometer	Heart rate, SpO₂, skin conductance, acceleration, body temperature	Upper arm	Cancer	Stress, activity
Ayyoubzadeh [97], 2023	Iran	User-centered design	Technology development and piloting	N/S e	N/S e	Band	PPG sensor, thermometer	Heart rate, body temperature	Wrist	Cancer	N/A d
Filakova [78], 2023	Czech Republic	Experimental	Feasibility and usability testing	Polar M430	Consumer-grade wellness device	Band	PPG sensor	Heart rate	Wrist	Cancer	N/A d
Chung [90],2019	Republic of Korea	Observational	Feasibility and usability testing	Fitbit Charge HR	Consumer-grade wellness device	Band	Accelerometer	Acceleration	Wrist	Cancer	Activity, sleep
Ha [100],2022	Australia	Experimental	Feasibility and usability testing	GENEActiv accelerometer (Activinsights)	Dedicated medical device (FDA/CE-MDR approved)	Band	Accelerometer	Acceleration	Wrist	Cancer	Activity
Gao [34], 2023	USA	Experimental	Clinical outcome evaluation	Fitbit Charge 5	Consumer-grade device with certified medical function (FDA/CE-MDR approved)	Band	Accelerometer	Acceleration	Wrist	Cancer	Activity
Albani [31], 2019	Italy	User-centered design with experimental validation	Technology development and piloting	Shimmer, wireless IMU (version not mentioned)	N/S e	Band	Accelerometer, gyroscope, magnetometer	Acceleration, angular velocity, magnetic field	Chest, upper and lower leg	Neurological	Activity
Ruokolainen [24], 2022	Finland	Observational	Feasibility and usability testing	Suunto Movesense	Consumer‑grade wellness device	Band	Accelerometer, gyroscope, magnetometer	Acceleration, angular velocity, magnetic field	Wrist	Neurological	Activity
				Forciot smart insole	Research prototype device	Insole	Pressure meter	Force	Foot
Lipsmeier [89],2022	Switzerland	Experimental	Clinical outcome evaluationy	Moto G 360 2nd Gen Sport smartwatch	Consumer‑grade wellness device	Band	Accelerometer	Acceleration	Wrist	Neurological	Activity
Gatsios [54],2020	Italy, Greece, United Kingdom	Experimental	Feasibility and usability testing	Microsoft Band	Consumer‑grade wellness device	Band	Accelerometer a, gyroscope, PPG sensor, biopotential meter, thermometer	Acceleration a, angular velocity, heart rate, skin conductance, body temperature	Wrist	Neurological	Activity, sleep, stress
				Moticon sensor Insole	Research prototype device	Insole	Accelerometer a, force meter, pressure meter	Acceleration a, force, pressure	Foot
Ravichandran [27], 2023	USA	User-centered design	Technology development and piloting	iTex Gloves	Research prototype device	Glove	Torsion meter, accelerometer, gyroscope	Flexion, acceleration, angular velocity	Hand	Neurological	Activity
Lee [65], 2023	USA	User-centered design with experimental validation	Technology development and piloting	LSM9DS1 Breakout Board	Consumer‑grade wellness device	Band	Accelerometer, gyroscope, magnetometer	Acceleration, angular velocity, magnetic field	Waist	Neurological	Activity
Blanc [35],2022	France	Observational	Feasibility and usability testing	Beyond Your Motion SAS	Consumer‑grade wellness device	Band	Accelerometer, gyroscope	Acceleration, angular velocity	Upper arm	Neurological	Activity
Huo [56],2020	United Kingdom	User-centered design with experimental validation	Technology development and piloting	N/S e	Research prototype device	Touchable	Force meter	Force	Hand	Neurological	Activity
						Band	Accelerometer, gyroscope, magnetometer	Acceleration, angular velocity, magnetic field, vibration	Forearm, upper arm
Sharma [73],2023	USA	Observational	Feasibility and usability testing	Biosensics LEGSys	Dedicated medical device (FDA/CE-MDR approved)	Band	Accelerometer, gyroscope, magnetometer	Acceleration, angular velocity, magnetic field	Upper and lower leg, waist	Neurological	Activity
Sigcha [87],2023	Spain, Portugal	User-centered design with experimental validation	Technology development and piloting	TickWatch S2	Consumer‑grade wellness device	Band	Accelerometer	Acceleration	Wrist	Neurological	Activity
Zedda [25],2020	Italy	User-centered design with experimental validation	Feasibility and usability testing	MuSe sensors	Research prototype device	Band	Accelerometer, gyroscope, magnetometer	Acceleration, angular velocity, magnetic field	Wrist	Neurological	Activity
Toh [101],2023	Hong Kong	Mixed method	Feasibility and usability testing	N/S e	Research prototype device	Band	Accelerometer, gyroscope	Acceleration, angular velocity	Wrist	Neurological	Activity
Marin-pardo [26], 2021	USA	Mixed method	Technology development and piloting	MyoWare 2.0 Muscle Sensor	Consumer‑grade wellness device	Noninvasive patch	Biopotential meter	EMG	Forearm	Neurological	N/A d
Noorian [70],2019	USA	Observational	Feasibility and usability testing	XpertEye	Consumer-grade device with certified medical function (HIPPA-approved)	Glass	RGB camera	Visible light	Eye	Neurological	N/A d
Guo [98],2023	China	User-centered design with experimental validation	Technology development and piloting	N/S e	Research prototype device	Band	Accelerometer a, gyroscope a, magnetometer a	Acceleration a, angular velocity a, magnetic field a	Upper arm, upper and lower leg	Neurological	Activity
						Glove	Torsion meter, accelerometer a, gyroscope a, magnetometer a	Flexion, acceleration a, angular velocity a, magnetic field a	Hand
Darcy [68],2023	USA	Experimental	Feasibility and usability testing	iStride device, Moterum sensor	Dedicated medical device (FDA/CE-MDR approved)	Shoe	Accelerometer a, gyroscope a	Acceleration a, angular velocity a	Foot a	Neurological	Activity
						Clothing clip	Accelerometer a, gyroscope a	Acceleration a, angular velocity a	Foot a, waist
Chae [91],2020	Republic of Korea	User-centered design with experimental validation	Technology development and piloting	watch style W270, LG	Consumer‑grade wellness device	Band	Accelerometer, gyroscope	Acceleration, angular velocity	Wrist	Neurological	Activity
Shivaraja [92],2023	Malaysia	User-centered design with experimental validation	Technology development and piloting	OptiEEG	Research prototype device	Noninvasive patch	Biopotential meter	EEG	Scalp	Neurological	N/A d
Frankel [66],2021	USA	Experimental	Feasibility and usability testing	Epilog EEG device	Dedicated medical device (FDA/CE-MDR approved)	Noninvasive patch	Biopotential meter	EEG	Scalp	Neurological	N/A d
Scholten [28], 2022	USA	Observational	Feasibility and usability testing	Siren Socks	Dedicated medical device (FDA/CE-MDR approved)	Sock	Thermometer	Body temperature	Foot	Neurological	N/A d
Waddell [72], 2023	USA	Observational	Feasibility and usability testing	Fitbit Inspire HR	Consumer-grade wellness device	Band	Accelerometer	Acceleration	Waist, wrist	Neurological	Activity
Ramesh [96], 2021.	United Arab Emirates	User-centered design	Technology development and piloting	iHealth Glucometer	Dedicated medical device (FDA/CE-MDR approved)	Glucometer	Glucose	Blood glucose level	Finger a	Metabolic	Activity
				Huawei GT2	Consumer‑grade wellness device	Band	Accelerometer, gyroscope, PPG sensor a	Acceleration, angular velocity, heart rate	Wrist
				iHealth Pulse Oximeter	Dedicated medical device (FDA/CE-MDR approved)	Body clip	PPG sensor a	SpO₂	Finger a
				iHealth Blood Pressure Monitor	Dedicated medical device (FDA/CE-MDR approved)	Pressure cuff	Pressure meter	Blood pressure	Upper arm
Boscari [53],2021	Italy	Observational	Clinical outcome evaluation	FreeStyle Libre FGM, Dexcom CGM	Dedicated medical device (FDA/CE-MDR approved)	Invasive patch	Glucose	Blood glucose level	N/S e	Metabolic	N/A d
Bergenstal [32], 2021	USA	Observational	Feasibility and usability testing	Dexcom CGM	Dedicated medical device (FDA/CE-MDR approved)	Invasive patch	Glucose	Blood glucose level	N/S e	Metabolic	N/A d
Cappon [55],2022	Italy	User-centered design	Technology development and piloting	Dexcom CGM	Dedicated medical device (FDA/CE-MDR approved)	Invasive patch	Glucose	Blood glucose level	Upper arm	Metabolic	Activity, sleep
				Apple Watch (series not mentioned), Fitbit (series not mentioned)	N/S e	Band	Accelerometer, gyroscope, PPG sensor	Acceleration, angular velocity, heart rate	Wrist
Notemi [83],2022	France	Observational	Clinical outcome evaluation	Medtronic CGM system	Dedicated medical device (CE-MDR approved)	Invasive patch	Glucose	Blood glucose level	Abdomen	Metabolic	N/A d
Forlenza [60], 2019	USA	User-centered design with experimental validation	Technology development and piloting	Dexcom CGM	Dedicated medical device (FDA/CE-MDR approved)	Invasive patch	Glucose	Blood glucose level	Abdomen	Metabolic	N/A d
Beach [59],2021	United Kingdom	User-centered design with experimental validation	Technology development and piloting	N/S e	Research prototype device	Insole	Thermometer	Body temperature	Foot	Metabolic	N/A d
Kytö [80],2023	Finland	Mixed method	Feasibility and usability testing	Medtronic CGM system	Dedicated medical device (CE-MDR approved)	Invasive patch	Glucose	Blood glucose level	Upper arm	Metabolic	Activity, stress, sleep
				Garmin Vivosmart 3	Consumer‑grade wellness device	Band a	Accelerometer a, PPG sensor, pressure meter, ambient light	Acceleration a, heart rate a, pressure, illuminance	Wrist a
				Exsed (UKK-Institute)	Research prototype device	Band a, clothing clip	Accelerometer a, gyroscope	Acceleration a, angular velocity	Wrist a, waist
				Firstbeat Bodyguard 2	Consumer‑grade wellness device	Noninvasive patch	Accelerometer a, biopotential meter	Acceleration a, heart rate a, respiratory rate	Chest
Knijff [29], 2022	Netherlands	Observational	Clinical validation	Withings Steel HR smartwatch	Consumer‑grade wellness device	Band	Accelerometer, PPG sensor	Acceleration, heart rate	Wrist	Metabolic	Activity, sleep
				Withings BPM	Consumer-grade device with certified medical function (FDA/CE-MDR approved)	Pressure cuff	Pressure meter	Blood pressure	Upper arm
Lee [95],2019	Republic of Korea	Observational	Feasibility and usability testing	WELT smart belt	Consumer‑grade wellness device	Band	Magnetometer, accelerometer	Magnetic field, acceleration	Waist	Metabolic	Activity, other c
Bui [61],2020	USA	Observational	Technology development and piloting	Asma-1 BT spirometer	Dedicated medical device (FDA/CE-MDR approved)	Spirometer	Flow meter	FEV1, PEFR	Mouth	Respiratory	Activity
				Moto 360 Smartwatch	Consumer‑grade wellness device	Band	Accelerometer, gyroscope, PPG sensor	Acceleration, angular velocity, heart rate	Wrist
Radogna [52],2020	Italy	User-centered design with experimental validation	Technology development and piloting	N/S e	Research prototype device	Breath analyzer	Gas	End-tidal CO₂, end-tidal O₂	Mouth	Respiratory	N/A d
Althobiani [57],2023	United Kingdom	Observational	Feasibility and usability testing	NuvoAir AirNext Bluetooth spirometer	Dedicated medical device (FDA/CE-MDR approved)	Spirometer	Flow meter	FEV1, PEFR	Mouth	Respiratory	Sleep, stress, activity
				Garmin vivoactive 4 smartwatch	Consumer‑grade wellness device	Band	PPG sensor a, accelerometer, gyroscope	SpO₂ a, respiratory rate, heart rate a, acceleration, angular velocity	Wrist
				N/S e	N/S e	Body clip	PPG sensor a	SpO₂ a, heart rate a	Finger
Morales-botello [88], 2021	Spain	User-centered design with experimental validation	Technology development and piloting	EC-12RM Cardioscopy Mobile	Dedicated medical device (FDA/CE-MDR approved)	Noninvasive patch	Biopotential meter	ECG, heart rate a	Chest	Other b	N/A d
				Nonin Onyx Finger Pulse Oximeters	Dedicated medical device (FDA/CE-MDR approved)	Body clip	PPG sensor	SpO₂, heart rate a	Finger
				iHealth Blood Pressure Monitor	Dedicated medical device (FDA/CE-MDR approved)	Pressure cuff	Pressure meter	Blood pressure, heart rate	Upper arm
Note: Sensor type (we only list sensors that are used; the devices may have other sensors that were not used). Device status (the regulatory status reflects the device's classification at the time of the study, not its current status). Some studies used multiple devices; when non-wearable devices were included, we only extracted data from wearable devices. a: Two devices use the same sensor to me…
